# Supplementary material for: Study of Intra-Chamber Processes in Solid Rocket Motors by Fiber Optic Sensors
Source: Sensors (Basel). 2021 Nov 25;21(23):7836. doi: 10.3390/s21237836 (PMC8659785; doi:10.3390/s21237836)
Supplement: Supplementary file 1 [file sensors-21-07836-s001.zip]

Archive with 1 entries (1 files):
- VID_20210430_110815(0).mp4
